# Supplementary material for: Using coligands to gain mechanistic insight into iridium complexes hyperpolarized with para-hydrogen
Source: Chem Sci. 2019 Mar 19;10(20):5235–45. doi: 10.1039/c9sc00444k (PMC6540910; doi:10.1039/c9sc00444k)
Supplement: Supplementary file 2 [file SC-010-C9SC00444K-s002.cif]

# Electronic Supplementary Material (ESI) for Chemical Science.
# This journal is © The Royal Society of Chemistry 2019

####################################################################### 
# 
# This file contains crystal structure data downloaded from the 
# Cambridge Structural Database (CSD) hosted by the Cambridge 
# Crystallographic Data Centre (CCDC).
# 
# Full information about CCDC data access policies and citation 
# guidelines are available at http://www.ccdc.cam.ac.uk/access/V1 
# 
# Audit and citation data items may have been added by the CCDC. 
# Please retain this information to preserve the provenance of 
# this file and to allow appropriate attribution of the data. 
# 
#######################################################################

data_sbd1805
_database_code_depnum_ccdc_archive 'CCDC 1893624'
loop_
_audit_author_name
_audit_author_address
'Adrian Whitwood'
;University of York
United Kingdom
;
_audit_update_record             
;
2019-01-25 deposited with the CCDC.	2019-03-15 downloaded from the CCDC.
;
_audit_creation_date             2018-09-18
_audit_creation_method           
;
Olex2 1.2
(compiled 2018.05.29 svn.r3508 for OlexSys, GUI svn.r5506)
;
_shelx_SHELXL_version_number     2014/7
_chemical_name_common            ?
_chemical_name_systematic        ?
_chemical_formula_moiety         'C41 H47 Ir N4 O5, C H2 Cl2'
_chemical_formula_sum            'C42 H49 Cl2 Ir N4 O5'
_chemical_formula_weight         952.95
_chemical_melting_point          ?
_chemical_oxdiff_formula         'C37 H44 Ir N4 O2'
_chemical_oxdiff_usercomment     'Ben Tickner BT 2AP'
loop_
_atom_type_symbol
_atom_type_description
_atom_type_scat_dispersion_real
_atom_type_scat_dispersion_imag
_atom_type_scat_source
C C 0.0033 0.0016 'International Tables Vol C Tables 4.2.6.8 and 6.1.1.4'
H H 0.0000 0.0000 'International Tables Vol C Tables 4.2.6.8 and 6.1.1.4'
Cl Cl 0.1484 0.1585 'International Tables Vol C Tables 4.2.6.8 and 6.1.1.4'
Ir Ir -1.4442 7.9887 'International Tables Vol C Tables 4.2.6.8 and 6.1.1.4'
N N 0.0061 0.0033 'International Tables Vol C Tables 4.2.6.8 and 6.1.1.4'
O O 0.0106 0.0060 'International Tables Vol C Tables 4.2.6.8 and 6.1.1.4'

_shelx_space_group_comment       
;
The symmetry employed for this shelxl refinement is uniquely defined
by the following loop, which should always be used as a source of
symmetry information in preference to the above space-group names.
They are only intended as comments.
;
_space_group_crystal_system      monoclinic
_space_group_IT_number           14
_space_group_name_H-M_alt        'P 1 21/n 1'
_space_group_name_Hall           '-P 2yn'
loop_
_space_group_symop_operation_xyz
'x, y, z'
'-x+1/2, y+1/2, -z+1/2'
'-x, -y, -z'
'x-1/2, -y-1/2, z-1/2'

_cell_length_a                   14.08570(10)
_cell_length_b                   11.99650(10)
_cell_length_c                   24.9643(2)
_cell_angle_alpha                90
_cell_angle_beta                 97.6750(10)
_cell_angle_gamma                90
_cell_volume                     4180.65(6)
_cell_formula_units_Z            4
_cell_measurement_reflns_used    31122
_cell_measurement_temperature    109.95(10)
_cell_measurement_theta_max      31.7570
_cell_measurement_theta_min      3.6920
_shelx_estimated_absorpt_T_max   0.751
_shelx_estimated_absorpt_T_min   0.630
_exptl_absorpt_coefficient_mu    3.369
_exptl_absorpt_correction_T_max  0.945
_exptl_absorpt_correction_T_min  0.911
_exptl_absorpt_correction_type   analytical
_exptl_absorpt_process_details   
;
CrysAlisPro 1.171.39.46 (Rigaku Oxford Diffraction, 2018)
Analytical numeric absorption correction using a multifaceted crystal
			model based on expressions derived by R.C. Clark & J.S. Reid.
(Clark, R. C. & Reid, J. S. (1995). Acta Cryst. A51, 887-897)
Empirical absorption correction using spherical harmonics,
 implemented in SCALE3 ABSPACK scaling algorithm.
;
_exptl_absorpt_special_details   ?
_exptl_crystal_colour            orange
_exptl_crystal_colour_primary    orange
_exptl_crystal_density_diffrn    1.514
_exptl_crystal_density_meas      ?
_exptl_crystal_density_method    ?
_exptl_crystal_description       block
_exptl_crystal_F_000             1920
loop_
_exptl_crystal_face_index_h
_exptl_crystal_face_index_k
_exptl_crystal_face_index_l
_exptl_crystal_face_perp_dist
-2 0 5 0.0574
0 5 -1 0.0674
-3 0 -5 0.0437
-5 0 -4 0.0449
5 0 4 0.0449
-5 -1 4 0.0600
5 1 -4 0.0600
0 -1 5 0.0532
2 1 -5 0.0778
-5 -2 -5 0.0467
-1 0 -5 0.0662
4 1 5 0.0451
-4 -5 -3 0.0482
-1 -2 -5 0.0604
1 0 -5 0.0781
1 2 5 0.0619
-1 -5 -2 0.0646
1 -2 -5 0.0758
3 -5 5 0.0750
5 -4 -1 0.0761
-4 1 -5 0.0532

_exptl_crystal_recrystallization_method 'DCM, H2O hexane'
_exptl_crystal_size_max          0.151
_exptl_crystal_size_mid          0.139
_exptl_crystal_size_min          0.09
loop_
_exptl_oxdiff_crystal_face_indexfrac_h
_exptl_oxdiff_crystal_face_indexfrac_k
_exptl_oxdiff_crystal_face_indexfrac_l
_exptl_oxdiff_crystal_face_x
_exptl_oxdiff_crystal_face_y
_exptl_oxdiff_crystal_face_z
-2.0000 0.0000 5.0001 0.0551 0.0244 0.1528
-0.0000 5.0000 -1.0003 0.2693 0.0161 -0.1240
-3.0000 -0.0000 -4.9998 -0.0249 0.2119 -0.0642
-5.0000 -0.0000 -3.9997 -0.0043 0.2924 -0.0053
5.0000 0.0000 3.9997 0.0043 -0.2924 0.0053
-4.9999 -1.0000 4.0003 0.0090 0.1798 0.2026
4.9999 1.0000 -4.0003 -0.0090 -0.1798 -0.2026
0.0000 -1.0000 5.0001 -0.0126 -0.0705 0.1375
1.9999 1.0000 -5.0002 0.0005 -0.0240 -0.1729
-5.0000 -2.0000 -4.9996 -0.1241 0.3055 0.0115
-1.0000 -0.0000 -5.0000 -0.0370 0.1174 -0.0997
4.0000 1.0000 4.9997 0.0745 -0.2587 0.0264
-3.9999 -5.0000 -2.9995 -0.2796 0.2290 0.1010
-1.0000 -2.0000 -4.9998 -0.1482 0.1165 -0.0594
1.0000 -0.0000 -5.0001 -0.0491 0.0229 -0.1351
1.0000 2.0000 4.9998 0.1482 -0.1165 0.0594
-1.0000 -5.0000 -1.9996 -0.2891 0.0732 0.0713
1.0000 -2.0000 -4.9999 -0.1602 0.0220 -0.0949
3.0000 -5.0000 5.0002 -0.2530 -0.2140 0.1648
5.0000 -4.0000 -1.0000 -0.2611 -0.2239 -0.0316
-4.0000 1.0000 -4.9999 0.0367 0.2596 -0.0666

_exptl_transmission_factor_max   ?
_exptl_transmission_factor_min   ?
_diffrn_reflns_av_R_equivalents  0.0359
_diffrn_reflns_av_unetI/netI     0.0291
_diffrn_reflns_Laue_measured_fraction_full 0.998
_diffrn_reflns_Laue_measured_fraction_max 0.938
_diffrn_reflns_limit_h_max       20
_diffrn_reflns_limit_h_min       -20
_diffrn_reflns_limit_k_max       17
_diffrn_reflns_limit_k_min       -17
_diffrn_reflns_limit_l_max       36
_diffrn_reflns_limit_l_min       -36
_diffrn_reflns_number            63675
_diffrn_reflns_point_group_measured_fraction_full 0.998
_diffrn_reflns_point_group_measured_fraction_max 0.938
_diffrn_reflns_theta_full        25.242
_diffrn_reflns_theta_max         31.788
_diffrn_reflns_theta_min         3.294
_diffrn_ambient_environment      N~2~
_diffrn_ambient_temperature      109.95(10)
_diffrn_detector                 'CCD plate'
_diffrn_detector_area_resol_mean 16.1450
_diffrn_detector_type            Eos
_diffrn_measured_fraction_theta_full 0.998
_diffrn_measured_fraction_theta_max 0.938
_diffrn_measurement_details      
;
List of Runs (angles in degrees, time in seconds):

  # Type    Start    End  Width  t~exp~   \w     \q     \k     \f   Frames
#--------------------------------------------------------------------------
  1  \w    -45.00  55.00   1.00   40.00    --   24.78 -77.00 150.00  100
  2  \w     35.00 101.00   1.00   40.00    --   24.78 178.00-150.00   66
  3  \w      4.00  94.00   1.00   40.00    --   24.78  57.00 -90.00   90
  4  \w   -101.00 -55.00   1.00   40.00    --  -24.94 178.00-120.00   46
  5  \w   -101.00 -55.00   1.00   40.00    --  -24.94 178.00 -60.00   46
  6  \w      4.00  94.00   1.00   40.00    --   24.78  57.00  30.00   90
  7  \w     35.00 101.00   1.00   40.00    --   24.78 178.00   0.00   66
  8  \w      2.00  55.00   1.00   40.00    --   24.78  46.00-163.00   53
  9  \w      4.00  94.00   1.00   40.00    --   24.78  57.00 120.00   90
;
_diffrn_measurement_device       'four-circle diffractometer'
_diffrn_measurement_device_type  'SuperNova, Dual, Cu at home/near, Eos'
_diffrn_measurement_method       '\w scans'
_diffrn_orient_matrix_type       
'CrysAlisPro convention (1999,Acta A55,543-557)'
_diffrn_orient_matrix_UB_11      -0.0060270000
_diffrn_orient_matrix_UB_12      0.0555856000
_diffrn_orient_matrix_UB_13      0.0086056000
_diffrn_orient_matrix_UB_21      -0.0472565000
_diffrn_orient_matrix_UB_22      0.0004225000
_diffrn_orient_matrix_UB_23      -0.0140223000
_diffrn_orient_matrix_UB_31      -0.0177190000
_diffrn_orient_matrix_UB_32      -0.0201126000
_diffrn_orient_matrix_UB_33      0.0234750000
_diffrn_radiation_monochromator  mirror
_diffrn_radiation_probe          x-ray
_diffrn_radiation_type           MoK\a
_diffrn_radiation_wavelength     0.71073
_diffrn_source                   'micro-focus sealed X-ray tube'
_diffrn_source_type              'SuperNova (Mo) X-ray Source'
_reflns_Friedel_coverage         0.000
_reflns_Friedel_fraction_full    .
_reflns_Friedel_fraction_max     .
_reflns_number_gt                11691
_reflns_number_total             13379
_reflns_odcompleteness_completeness 99.80
_reflns_odcompleteness_iscentric 1
_reflns_odcompleteness_theta     29.51
_reflns_special_details          
;
 Reflections were merged by SHELXL according to the crystal
 class for the calculation of statistics and refinement.
 
 _reflns_Friedel_fraction is defined as the number of unique
 Friedel pairs measured divided by the number that would be
 possible theoretically, ignoring centric projections and
 systematic absences.
;
_reflns_threshold_expression     'I > 2\s(I)'
_computing_cell_refinement       'CrysAlisPro 1.171.39.46 (Rigaku OD, 2018)'
_computing_data_collection       'CrysAlisPro 1.171.39.46 (Rigaku OD, 2018)'
_computing_data_reduction        'CrysAlisPro 1.171.39.46 (Rigaku OD, 2018)'
_computing_molecular_graphics    'Olex2 (Dolomanov et al., 2009)'
_computing_publication_material  'Olex2 (Dolomanov et al., 2009)'
_computing_structure_refinement  'ShelXL (Sheldrick, 2015)'
_computing_structure_solution    'ShelXT (Sheldrick, 2015)'
_refine_diff_density_max         0.932
_refine_diff_density_min         -0.640
_refine_diff_density_rms         0.094
_refine_ls_extinction_coef       .
_refine_ls_extinction_method     none
_refine_ls_goodness_of_fit_ref   1.043
_refine_ls_hydrogen_treatment    mixed
_refine_ls_matrix_type           full
_refine_ls_number_parameters     502
_refine_ls_number_reflns         13379
_refine_ls_number_restraints     0
_refine_ls_R_factor_all          0.0289
_refine_ls_R_factor_gt           0.0219
_refine_ls_restrained_S_all      1.043
_refine_ls_shift/su_max          0.008
_refine_ls_shift/su_mean         0.000
_refine_ls_structure_factor_coef Fsqd
_refine_ls_weighting_details     
'w=1/[\s^2^(Fo^2^)+(0.0145P)^2^+3.0501P] where P=(Fo^2^+2Fc^2^)/3'
_refine_ls_weighting_scheme      calc
_refine_ls_wR_factor_gt          0.0437
_refine_ls_wR_factor_ref         0.0465
_refine_special_details          ?
_olex2_refinement_description    
;
1. Fixed Uiso
 At 1.2 times of:
  All C(H) groups, All C(H,H) groups
 At 1.5 times of:
  All C(H,H,H) groups
2.a Secondary CH2 refined with riding coordinates:
 C26(H26A,H26B), C27(H27A,H27B), C34(H34A,H34B), C35(H35A,H35B), C42(H42A,H42B)
2.b Aromatic/amide H refined with riding coordinates:
 C2(H2), C3(H3), C6(H6), C8(H8), C15(H15), C17(H17), C29(H29), C30(H30),
 C31(H31), C32(H32), C33(H33), C37(H37), C38(H38), C39(H39), C40(H40), C41(H41)
2.c Idealised Me refined as rotating group:
 C10(H10A,H10B,H10C), C11(H11A,H11B,H11C), C12(H12A,H12B,H12C), C19(H19A,H19B,
 H19C), C20(H20A,H20B,H20C), C21(H21A,H21B,H21C), C25(H25A,H25B,H25C)
;
_atom_sites_solution_hydrogens   mixed
_atom_sites_solution_primary     dual
_atom_sites_solution_secondary   ?
loop_
_atom_site_label
_atom_site_type_symbol
_atom_site_fract_x
_atom_site_fract_y
_atom_site_fract_z
_atom_site_U_iso_or_equiv
_atom_site_adp_type
_atom_site_occupancy
_atom_site_site_symmetry_order
_atom_site_calc_flag
_atom_site_refinement_flags_posn
_atom_site_refinement_flags_adp
_atom_site_refinement_flags_occupancy
_atom_site_disorder_assembly
_atom_site_disorder_group
C1 C 0.30021(12) 0.43643(14) 0.65180(7) 0.0135(3) Uani 1 1 d . . . . .
C2 C 0.21528(14) 0.52221(18) 0.71152(9) 0.0239(4) Uani 1 1 d . . . . .
H2 H 0.2007 0.5566 0.7428 0.029 Uiso 1 1 calc R . . . .
C3 C 0.15450(14) 0.50059(18) 0.66681(8) 0.0233(4) Uani 1 1 d . . . . .
H3 H 0.0895 0.5175 0.6611 0.028 Uiso 1 1 calc R . . . .
C4 C 0.39018(13) 0.50669(16) 0.73892(7) 0.0173(4) Uani 1 1 d . . . . .
C5 C 0.42344(15) 0.43072(17) 0.77933(8) 0.0218(4) Uani 1 1 d . . . . .
C6 C 0.50553(16) 0.45908(19) 0.81407(8) 0.0261(4) Uani 1 1 d . . . . .
H6 H 0.5294 0.4089 0.8409 0.031 Uiso 1 1 calc R . . . .
C7 C 0.55310(15) 0.55955(19) 0.81011(8) 0.0255(4) Uani 1 1 d . . . . .
C8 C 0.51527(14) 0.63416(17) 0.77068(8) 0.0221(4) Uani 1 1 d . . . . .
H8 H 0.5458 0.7023 0.7680 0.027 Uiso 1 1 calc R . . . .
C9 C 0.43329(14) 0.61084(16) 0.73501(8) 0.0181(4) Uani 1 1 d . . . . .
C10 C 0.37169(18) 0.3234(2) 0.78745(9) 0.0314(5) Uani 1 1 d . . . . .
H10A H 0.3058 0.3301 0.7720 0.047 Uiso 1 1 calc GR . . . .
H10B H 0.3752 0.3082 0.8254 0.047 Uiso 1 1 calc GR . . . .
H10C H 0.4011 0.2635 0.7701 0.047 Uiso 1 1 calc GR . . . .
C11 C 0.64145(18) 0.5882(2) 0.84837(10) 0.0393(6) Uani 1 1 d . . . . .
H11A H 0.6961 0.5527 0.8366 0.059 Uiso 1 1 calc GR . . . .
H11B H 0.6341 0.5627 0.8840 0.059 Uiso 1 1 calc GR . . . .
H11C H 0.6505 0.6675 0.8489 0.059 Uiso 1 1 calc GR . . . .
C12 C 0.39190(16) 0.69907(18) 0.69520(9) 0.0261(4) Uani 1 1 d . . . . .
H12A H 0.3579 0.6638 0.6638 0.039 Uiso 1 1 calc GR . . . .
H12B H 0.4429 0.7438 0.6847 0.039 Uiso 1 1 calc GR . . . .
H12C H 0.3487 0.7456 0.7118 0.039 Uiso 1 1 calc GR . . . .
C13 C 0.16244(12) 0.41471(16) 0.57731(7) 0.0160(3) Uani 1 1 d . . . . .
C14 C 0.11486(13) 0.31255(16) 0.57190(8) 0.0179(4) Uani 1 1 d . . . . .
C15 C 0.07503(14) 0.28033(17) 0.52021(8) 0.0222(4) Uani 1 1 d . . . . .
H15 H 0.0438 0.2120 0.5155 0.027 Uiso 1 1 calc R . . . .
C16 C 0.08071(14) 0.34785(19) 0.47525(8) 0.0241(4) Uani 1 1 d . . . . .
C17 C 0.12305(14) 0.45109(19) 0.48300(9) 0.0244(4) Uani 1 1 d . . . . .
H17 H 0.1247 0.4976 0.4534 0.029 Uiso 1 1 calc R . . . .
C18 C 0.16358(13) 0.48798(17) 0.53400(8) 0.0195(4) Uani 1 1 d . . . . .
C19 C 0.10383(15) 0.24083(17) 0.62006(9) 0.0236(4) Uani 1 1 d . . . . .
H19A H 0.1660 0.2201 0.6379 0.035 Uiso 1 1 calc GR . . . .
H19B H 0.0684 0.1749 0.6084 0.035 Uiso 1 1 calc GR . . . .
H19C H 0.0701 0.2817 0.6447 0.035 Uiso 1 1 calc GR . . . .
C20 C 0.03960(17) 0.3094(2) 0.41941(9) 0.0372(6) Uani 1 1 d . . . . .
H20A H 0.0500 0.2308 0.4162 0.056 Uiso 1 1 calc GR . . . .
H20B H 0.0705 0.3484 0.3930 0.056 Uiso 1 1 calc GR . . . .
H20C H -0.0279 0.3246 0.4135 0.056 Uiso 1 1 calc GR . . . .
C21 C 0.20457(15) 0.60371(18) 0.54003(10) 0.0284(5) Uani 1 1 d . . . . .
H21A H 0.1535 0.6572 0.5351 0.043 Uiso 1 1 calc GR . . . .
H21B H 0.2467 0.6157 0.5134 0.043 Uiso 1 1 calc GR . . . .
H21C H 0.2397 0.6121 0.5755 0.043 Uiso 1 1 calc GR . . . .
C22 C 0.36470(13) 0.18002(16) 0.65589(8) 0.0167(4) Uani 1 1 d . . . . .
C23 C 0.41455(12) 0.41638(15) 0.50510(7) 0.0134(3) Uani 1 1 d . . . . .
C24 C 0.48594(12) 0.32214(15) 0.51801(7) 0.0135(3) Uani 1 1 d . . . . .
C25 C 0.53933(14) 0.28332(17) 0.47377(8) 0.0201(4) Uani 1 1 d . . . . .
H25A H 0.5741 0.3447 0.4612 0.030 Uiso 1 1 calc GR . . . .
H25B H 0.4949 0.2547 0.4445 0.030 Uiso 1 1 calc GR . . . .
H25C H 0.5834 0.2256 0.4872 0.030 Uiso 1 1 calc GR . . . .
C26 C 0.56204(13) 0.19602(15) 0.58523(8) 0.0155(3) Uani 1 1 d . . . . .
H26A H 0.5747 0.1963 0.6244 0.019 Uiso 1 1 calc R . . . .
H26B H 0.6222 0.2086 0.5712 0.019 Uiso 1 1 calc R . . . .
C27 C 0.52129(13) 0.08251(15) 0.56584(8) 0.0183(4) Uani 1 1 d . . . . .
H27A H 0.4620 0.0692 0.5806 0.022 Uiso 1 1 calc R . . . .
H27B H 0.5070 0.0830 0.5267 0.022 Uiso 1 1 calc R . . . .
C28 C 0.59108(14) -0.01018(15) 0.58311(8) 0.0181(4) Uani 1 1 d . . . . .
C29 C 0.59136(16) -0.05982(17) 0.63338(9) 0.0249(4) Uani 1 1 d . . . . .
H29 H 0.5471 -0.0373 0.6557 0.030 Uiso 1 1 calc R . . . .
C30 C 0.65705(18) -0.14264(19) 0.65057(10) 0.0334(5) Uani 1 1 d . . . . .
H30 H 0.6580 -0.1737 0.6848 0.040 Uiso 1 1 calc R . . . .
C31 C 0.72102(17) -0.17910(19) 0.61717(11) 0.0343(5) Uani 1 1 d . . . . .
H31 H 0.7643 -0.2356 0.6286 0.041 Uiso 1 1 calc R . . . .
C32 C 0.72065(16) -0.13147(18) 0.56666(10) 0.0299(5) Uani 1 1 d . . . . .
H32 H 0.7632 -0.1565 0.5438 0.036 Uiso 1 1 calc R . . . .
C33 C 0.65675(15) -0.04628(17) 0.55006(9) 0.0230(4) Uani 1 1 d . . . . .
H33 H 0.6579 -0.0131 0.5165 0.028 Uiso 1 1 calc R . . . .
C34 C 0.59352(13) 0.45999(15) 0.66383(8) 0.0165(3) Uani 1 1 d . . . . .
H34A H 0.6230 0.3985 0.6469 0.020 Uiso 1 1 calc R . . . .
H34B H 0.5830 0.4370 0.6998 0.020 Uiso 1 1 calc R . . . .
C35 C 0.65945(13) 0.56165(16) 0.66742(8) 0.0177(4) Uani 1 1 d . . . . .
H35A H 0.6598 0.5910 0.6312 0.021 Uiso 1 1 calc R . . . .
H35B H 0.6323 0.6186 0.6884 0.021 Uiso 1 1 calc R . . . .
C36 C 0.76153(13) 0.54210(16) 0.69199(8) 0.0184(4) Uani 1 1 d . . . . .
C37 C 0.80658(15) 0.61789(19) 0.72913(8) 0.0265(5) Uani 1 1 d . . . . .
H37 H 0.7715 0.6768 0.7407 0.032 Uiso 1 1 calc R . . . .
C38 C 0.90291(16) 0.6074(3) 0.74921(9) 0.0379(6) Uani 1 1 d . . . . .
H38 H 0.9322 0.6596 0.7735 0.046 Uiso 1 1 calc R . . . .
C39 C 0.95499(16) 0.5193(3) 0.73300(10) 0.0409(7) Uani 1 1 d . . . . .
H39 H 1.0193 0.5112 0.7467 0.049 Uiso 1 1 calc R . . . .
C40 C 0.91128(16) 0.4433(2) 0.69646(12) 0.0395(6) Uani 1 1 d . . . . .
H40 H 0.9463 0.3837 0.6855 0.047 Uiso 1 1 calc R . . . .
C41 C 0.81540(15) 0.45476(19) 0.67576(10) 0.0304(5) Uani 1 1 d . . . . .
H41 H 0.7870 0.4033 0.6507 0.036 Uiso 1 1 calc R . . . .
Ir1 Ir 0.40154(2) 0.36162(2) 0.61494(2) 0.01033(2) Uani 1 1 d . . . . .
N1 N 0.30469(11) 0.48303(14) 0.70203(6) 0.0168(3) Uani 1 1 d . . . . .
N2 N 0.20639(11) 0.44831(13) 0.63048(6) 0.0166(3) Uani 1 1 d . . . . .
N3 N 0.49461(10) 0.28655(12) 0.56703(6) 0.0121(3) Uani 1 1 d . . . . .
N4 N 0.50082(11) 0.48933(13) 0.63141(6) 0.0133(3) Uani 1 1 d . . . . .
H4A H 0.5158(16) 0.5132(19) 0.6007(10) 0.024(6) Uiso 1 1 d . . . . .
H4B H 0.4753(17) 0.542(2) 0.6485(10) 0.025(6) Uiso 1 1 d . . . . .
O1 O 0.36888(9) 0.44726(10) 0.54361(5) 0.0134(2) Uani 1 1 d . . . . .
O2 O 0.40523(9) 0.46008(11) 0.45998(5) 0.0174(3) Uani 1 1 d . . . . .
O3 O 0.43055(9) 0.25252(11) 0.67736(5) 0.0161(3) Uani 1 1 d . . . . .
O4 O 0.32250(9) 0.21652(10) 0.60850(5) 0.0147(2) Uani 1 1 d . . . . .
O5 O 0.34600(11) 0.09207(12) 0.67716(6) 0.0257(3) Uani 1 1 d . . . . .
C42 C 0.20969(15) -0.01386(19) 0.58607(10) 0.0292(5) Uani 1 1 d . . . . .
H42A H 0.1909 -0.0092 0.6220 0.035 Uiso 1 1 calc R . . . .
H42B H 0.2361 0.0577 0.5777 0.035 Uiso 1 1 calc R . . . .
Cl1 Cl 0.29806(5) -0.11796(5) 0.58522(3) 0.03735(13) Uani 1 1 d . . . . .
Cl2 Cl 0.10872(6) -0.04289(7) 0.53909(4) 0.0698(3) Uani 1 1 d . . . . .

loop_
_atom_site_aniso_label
_atom_site_aniso_U_11
_atom_site_aniso_U_22
_atom_site_aniso_U_33
_atom_site_aniso_U_23
_atom_site_aniso_U_13
_atom_site_aniso_U_12
C1 0.0153(8) 0.0129(8) 0.0128(8) 0.0006(6) 0.0035(6) -0.0011(6)
C2 0.0209(9) 0.0298(11) 0.0228(10) -0.0085(9) 0.0099(8) 0.0039(8)
C3 0.0169(9) 0.0294(11) 0.0253(10) -0.0066(9) 0.0092(8) 0.0046(8)
C4 0.0176(8) 0.0233(10) 0.0115(8) -0.0050(7) 0.0036(7) 0.0015(7)
C5 0.0275(10) 0.0238(10) 0.0153(9) -0.0004(8) 0.0072(8) 0.0003(8)
C6 0.0330(11) 0.0300(11) 0.0142(9) 0.0027(8) -0.0001(8) 0.0057(9)
C7 0.0253(10) 0.0316(12) 0.0185(10) -0.0073(8) -0.0017(8) 0.0044(8)
C8 0.0235(9) 0.0226(10) 0.0202(9) -0.0072(8) 0.0027(8) -0.0001(8)
C9 0.0214(9) 0.0194(9) 0.0138(8) -0.0045(7) 0.0037(7) 0.0044(7)
C10 0.0439(13) 0.0310(12) 0.0209(10) 0.0050(9) 0.0103(10) -0.0075(10)
C11 0.0346(13) 0.0456(15) 0.0334(13) -0.0063(12) -0.0112(10) 0.0018(11)
C12 0.0298(11) 0.0199(10) 0.0282(11) -0.0013(9) 0.0026(9) 0.0060(8)
C13 0.0111(7) 0.0192(9) 0.0176(8) -0.0017(7) 0.0021(6) 0.0009(7)
C14 0.0118(8) 0.0202(9) 0.0222(9) -0.0019(8) 0.0049(7) 0.0006(7)
C15 0.0158(8) 0.0232(10) 0.0274(10) -0.0074(8) 0.0016(8) -0.0005(7)
C16 0.0167(9) 0.0356(12) 0.0192(9) -0.0041(9) -0.0010(7) 0.0068(8)
C17 0.0187(9) 0.0329(11) 0.0216(10) 0.0062(9) 0.0026(8) 0.0056(8)
C18 0.0135(8) 0.0213(10) 0.0235(10) 0.0019(8) 0.0021(7) 0.0034(7)
C19 0.0224(9) 0.0229(10) 0.0268(11) 0.0029(8) 0.0083(8) -0.0020(8)
C20 0.0314(12) 0.0533(16) 0.0246(11) -0.0096(11) -0.0048(9) 0.0080(11)
C21 0.0231(10) 0.0210(10) 0.0416(13) 0.0069(9) 0.0058(9) 0.0018(8)
C22 0.0192(9) 0.0166(9) 0.0158(8) 0.0022(7) 0.0078(7) 0.0006(7)
C23 0.0128(7) 0.0141(8) 0.0133(8) -0.0006(7) 0.0018(6) -0.0028(6)
C24 0.0140(8) 0.0133(8) 0.0140(8) -0.0011(7) 0.0045(6) -0.0016(6)
C25 0.0237(9) 0.0201(10) 0.0186(9) 0.0004(7) 0.0104(8) 0.0029(7)
C26 0.0149(8) 0.0141(8) 0.0174(9) -0.0009(7) 0.0014(7) 0.0031(6)
C27 0.0193(9) 0.0131(9) 0.0218(9) -0.0012(7) 0.0004(7) 0.0015(7)
C28 0.0212(9) 0.0109(8) 0.0215(9) -0.0013(7) 0.0002(7) -0.0007(7)
C29 0.0339(11) 0.0190(10) 0.0226(10) 0.0001(8) 0.0064(9) 0.0006(8)
C30 0.0425(13) 0.0228(11) 0.0340(13) 0.0115(10) 0.0022(10) 0.0010(10)
C31 0.0300(12) 0.0195(10) 0.0521(15) 0.0103(10) 0.0008(11) 0.0053(9)
C32 0.0239(10) 0.0246(11) 0.0424(13) -0.0018(10) 0.0086(9) 0.0046(8)
C33 0.0243(10) 0.0199(10) 0.0251(10) 0.0018(8) 0.0046(8) 0.0011(8)
C34 0.0153(8) 0.0154(9) 0.0180(9) 0.0013(7) -0.0011(7) -0.0020(6)
C35 0.0167(8) 0.0168(9) 0.0188(9) -0.0003(7) -0.0007(7) -0.0016(7)
C36 0.0160(8) 0.0212(9) 0.0178(9) 0.0047(7) 0.0014(7) -0.0031(7)
C37 0.0231(10) 0.0366(13) 0.0189(10) -0.0014(9) -0.0008(8) -0.0067(9)
C38 0.0229(11) 0.0691(18) 0.0202(10) 0.0030(11) -0.0031(9) -0.0143(11)
C39 0.0153(10) 0.076(2) 0.0312(12) 0.0243(13) 0.0007(9) -0.0015(11)
C40 0.0205(10) 0.0402(14) 0.0606(17) 0.0175(13) 0.0155(11) 0.0065(10)
C41 0.0224(10) 0.0260(11) 0.0440(14) -0.0018(10) 0.0088(10) -0.0022(8)
Ir1 0.01052(3) 0.01154(3) 0.00929(3) 0.00045(2) 0.00260(2) 0.00029(2)
N1 0.0155(7) 0.0211(8) 0.0145(7) -0.0034(6) 0.0049(6) 0.0013(6)
N2 0.0149(7) 0.0196(8) 0.0159(7) -0.0041(6) 0.0044(6) 0.0014(6)
N3 0.0111(6) 0.0115(7) 0.0142(7) -0.0003(6) 0.0033(5) -0.0008(5)
N4 0.0142(7) 0.0136(7) 0.0125(7) -0.0007(6) 0.0030(6) 0.0002(6)
O1 0.0132(6) 0.0157(6) 0.0119(6) 0.0022(5) 0.0035(5) 0.0018(5)
O2 0.0184(6) 0.0214(7) 0.0129(6) 0.0035(5) 0.0034(5) 0.0003(5)
O3 0.0192(6) 0.0171(6) 0.0118(6) 0.0035(5) 0.0015(5) 0.0004(5)
O4 0.0156(6) 0.0143(6) 0.0143(6) 0.0015(5) 0.0027(5) -0.0021(5)
O5 0.0359(8) 0.0201(7) 0.0216(7) 0.0077(6) 0.0058(6) -0.0049(6)
C42 0.0262(11) 0.0231(11) 0.0376(13) -0.0053(9) 0.0020(9) 0.0007(8)
Cl1 0.0425(3) 0.0262(3) 0.0447(3) -0.0015(2) 0.0107(3) 0.0098(2)
Cl2 0.0508(4) 0.0429(4) 0.1033(7) -0.0197(4) -0.0359(5) -0.0022(3)

_geom_special_details            
;
 All esds (except the esd in the dihedral angle between two l.s. planes)
 are estimated using the full covariance matrix.  The cell esds are taken
 into account individually in the estimation of esds in distances, angles
 and torsion angles; correlations between esds in cell parameters are only
 used when they are defined by crystal symmetry.  An approximate (isotropic)
 treatment of cell esds is used for estimating esds involving l.s. planes.
;
loop_
_geom_bond_atom_site_label_1
_geom_bond_atom_site_label_2
_geom_bond_distance
_geom_bond_site_symmetry_2
_geom_bond_publ_flag
C1 Ir1 2.0101(17) . ?
C1 N1 1.367(2) . ?
C1 N2 1.365(2) . ?
C2 H2 0.9300 . ?
C2 C3 1.338(3) . ?
C2 N1 1.394(2) . ?
C3 H3 0.9300 . ?
C3 N2 1.388(2) . ?
C4 C5 1.393(3) . ?
C4 C9 1.398(3) . ?
C4 N1 1.443(2) . ?
C5 C6 1.392(3) . ?
C5 C10 1.506(3) . ?
C6 H6 0.9300 . ?
C6 C7 1.389(3) . ?
C7 C8 1.384(3) . ?
C7 C11 1.504(3) . ?
C8 H8 0.9300 . ?
C8 C9 1.389(3) . ?
C9 C12 1.514(3) . ?
C10 H10A 0.9600 . ?
C10 H10B 0.9600 . ?
C10 H10C 0.9600 . ?
C11 H11A 0.9600 . ?
C11 H11B 0.9600 . ?
C11 H11C 0.9600 . ?
C12 H12A 0.9600 . ?
C12 H12B 0.9600 . ?
C12 H12C 0.9600 . ?
C13 C14 1.395(3) . ?
C13 C18 1.395(3) . ?
C13 N2 1.445(2) . ?
C14 C15 1.391(3) . ?
C14 C19 1.503(3) . ?
C15 H15 0.9300 . ?
C15 C16 1.395(3) . ?
C16 C17 1.377(3) . ?
C16 C20 1.509(3) . ?
C17 H17 0.9300 . ?
C17 C18 1.396(3) . ?
C18 C21 1.503(3) . ?
C19 H19A 0.9600 . ?
C19 H19B 0.9600 . ?
C19 H19C 0.9600 . ?
C20 H20A 0.9600 . ?
C20 H20B 0.9600 . ?
C20 H20C 0.9600 . ?
C21 H21A 0.9600 . ?
C21 H21B 0.9600 . ?
C21 H21C 0.9600 . ?
C22 Ir1 2.4904(19) . ?
C22 O3 1.331(2) . ?
C22 O4 1.325(2) . ?
C22 O5 1.226(2) . ?
C23 C24 1.519(3) . ?
C23 O1 1.281(2) . ?
C23 O2 1.234(2) . ?
C24 C25 1.491(2) . ?
C24 N3 1.287(2) . ?
C25 H25A 0.9600 . ?
C25 H25B 0.9600 . ?
C25 H25C 0.9600 . ?
C26 H26A 0.9700 . ?
C26 H26B 0.9700 . ?
C26 C27 1.531(3) . ?
C26 N3 1.474(2) . ?
C27 H27A 0.9700 . ?
C27 H27B 0.9700 . ?
C27 C28 1.508(3) . ?
C28 C29 1.389(3) . ?
C28 C33 1.388(3) . ?
C29 H29 0.9300 . ?
C29 C30 1.386(3) . ?
C30 H30 0.9300 . ?
C30 C31 1.378(3) . ?
C31 H31 0.9300 . ?
C31 C32 1.384(3) . ?
C32 H32 0.9300 . ?
C32 C33 1.388(3) . ?
C33 H33 0.9300 . ?
C34 H34A 0.9700 . ?
C34 H34B 0.9700 . ?
C34 C35 1.528(3) . ?
C34 N4 1.484(2) . ?
C35 H35A 0.9700 . ?
C35 H35B 0.9700 . ?
C35 C36 1.504(3) . ?
C36 C37 1.390(3) . ?
C36 C41 1.386(3) . ?
C37 H37 0.9300 . ?
C37 C38 1.388(3) . ?
C38 H38 0.9300 . ?
C38 C39 1.378(4) . ?
C39 H39 0.9300 . ?
C39 C40 1.376(4) . ?
C40 H40 0.9300 . ?
C40 C41 1.387(3) . ?
C41 H41 0.9300 . ?
Ir1 N3 2.0925(14) . ?
Ir1 N4 2.0780(15) . ?
Ir1 O1 2.0539(12) . ?
Ir1 O3 2.0343(12) . ?
Ir1 O4 2.0609(12) . ?
N4 H4A 0.87(2) . ?
N4 H4B 0.87(2) . ?
C42 H42A 0.9700 . ?
C42 H42B 0.9700 . ?
C42 Cl1 1.765(2) . ?
C42 Cl2 1.753(2) . ?

loop_
_geom_angle_atom_site_label_1
_geom_angle_atom_site_label_2
_geom_angle_atom_site_label_3
_geom_angle
_geom_angle_site_symmetry_1
_geom_angle_site_symmetry_3
_geom_angle_publ_flag
N1 C1 Ir1 130.86(13) . . ?
N2 C1 Ir1 125.30(13) . . ?
N2 C1 N1 103.81(14) . . ?
C3 C2 H2 126.7 . . ?
C3 C2 N1 106.54(17) . . ?
N1 C2 H2 126.7 . . ?
C2 C3 H3 126.3 . . ?
C2 C3 N2 107.37(17) . . ?
N2 C3 H3 126.3 . . ?
C5 C4 C9 121.86(18) . . ?
C5 C4 N1 120.30(18) . . ?
C9 C4 N1 117.67(17) . . ?
C4 C5 C10 122.31(19) . . ?
C6 C5 C4 117.54(19) . . ?
C6 C5 C10 120.11(19) . . ?
C5 C6 H6 118.8 . . ?
C7 C6 C5 122.4(2) . . ?
C7 C6 H6 118.8 . . ?
C6 C7 C11 121.3(2) . . ?
C8 C7 C6 117.93(19) . . ?
C8 C7 C11 120.8(2) . . ?
C7 C8 H8 118.9 . . ?
C7 C8 C9 122.3(2) . . ?
C9 C8 H8 118.9 . . ?
C4 C9 C12 122.53(18) . . ?
C8 C9 C4 117.83(18) . . ?
C8 C9 C12 119.60(19) . . ?
C5 C10 H10A 109.5 . . ?
C5 C10 H10B 109.5 . . ?
C5 C10 H10C 109.5 . . ?
H10A C10 H10B 109.5 . . ?
H10A C10 H10C 109.5 . . ?
H10B C10 H10C 109.5 . . ?
C7 C11 H11A 109.5 . . ?
C7 C11 H11B 109.5 . . ?
C7 C11 H11C 109.5 . . ?
H11A C11 H11B 109.5 . . ?
H11A C11 H11C 109.5 . . ?
H11B C11 H11C 109.5 . . ?
C9 C12 H12A 109.5 . . ?
C9 C12 H12B 109.5 . . ?
C9 C12 H12C 109.5 . . ?
H12A C12 H12B 109.5 . . ?
H12A C12 H12C 109.5 . . ?
H12B C12 H12C 109.5 . . ?
C14 C13 C18 122.25(18) . . ?
C14 C13 N2 118.39(17) . . ?
C18 C13 N2 119.23(17) . . ?
C13 C14 C19 121.67(18) . . ?
C15 C14 C13 117.58(18) . . ?
C15 C14 C19 120.72(18) . . ?
C14 C15 H15 119.1 . . ?
C14 C15 C16 121.70(19) . . ?
C16 C15 H15 119.1 . . ?
C15 C16 C20 120.7(2) . . ?
C17 C16 C15 118.65(19) . . ?
C17 C16 C20 120.7(2) . . ?
C16 C17 H17 119.0 . . ?
C16 C17 C18 122.01(19) . . ?
C18 C17 H17 119.0 . . ?
C13 C18 C17 117.48(19) . . ?
C13 C18 C21 123.24(19) . . ?
C17 C18 C21 119.27(19) . . ?
C14 C19 H19A 109.5 . . ?
C14 C19 H19B 109.5 . . ?
C14 C19 H19C 109.5 . . ?
H19A C19 H19B 109.5 . . ?
H19A C19 H19C 109.5 . . ?
H19B C19 H19C 109.5 . . ?
C16 C20 H20A 109.5 . . ?
C16 C20 H20B 109.5 . . ?
C16 C20 H20C 109.5 . . ?
H20A C20 H20B 109.5 . . ?
H20A C20 H20C 109.5 . . ?
H20B C20 H20C 109.5 . . ?
C18 C21 H21A 109.5 . . ?
C18 C21 H21B 109.5 . . ?
C18 C21 H21C 109.5 . . ?
H21A C21 H21B 109.5 . . ?
H21A C21 H21C 109.5 . . ?
H21B C21 H21C 109.5 . . ?
O3 C22 Ir1 54.65(8) . . ?
O4 C22 Ir1 55.79(9) . . ?
O4 C22 O3 110.42(15) . . ?
O5 C22 Ir1 178.38(15) . . ?
O5 C22 O3 124.52(18) . . ?
O5 C22 O4 125.07(18) . . ?
O1 C23 C24 116.15(15) . . ?
O2 C23 C24 119.79(15) . . ?
O2 C23 O1 124.04(17) . . ?
C25 C24 C23 117.41(15) . . ?
N3 C24 C23 115.14(15) . . ?
N3 C24 C25 127.43(17) . . ?
C24 C25 H25A 109.5 . . ?
C24 C25 H25B 109.5 . . ?
C24 C25 H25C 109.5 . . ?
H25A C25 H25B 109.5 . . ?
H25A C25 H25C 109.5 . . ?
H25B C25 H25C 109.5 . . ?
H26A C26 H26B 108.0 . . ?
C27 C26 H26A 109.4 . . ?
C27 C26 H26B 109.4 . . ?
N3 C26 H26A 109.4 . . ?
N3 C26 H26B 109.4 . . ?
N3 C26 C27 111.04(14) . . ?
C26 C27 H27A 109.4 . . ?
C26 C27 H27B 109.4 . . ?
H27A C27 H27B 108.0 . . ?
C28 C27 C26 111.28(15) . . ?
C28 C27 H27A 109.4 . . ?
C28 C27 H27B 109.4 . . ?
C29 C28 C27 119.83(18) . . ?
C33 C28 C27 121.38(18) . . ?
C33 C28 C29 118.78(18) . . ?
C28 C29 H29 119.7 . . ?
C30 C29 C28 120.6(2) . . ?
C30 C29 H29 119.7 . . ?
C29 C30 H30 119.9 . . ?
C31 C30 C29 120.2(2) . . ?
C31 C30 H30 119.9 . . ?
C30 C31 H31 120.1 . . ?
C30 C31 C32 119.8(2) . . ?
C32 C31 H31 120.1 . . ?
C31 C32 H32 120.0 . . ?
C31 C32 C33 120.0(2) . . ?
C33 C32 H32 120.0 . . ?
C28 C33 H33 119.7 . . ?
C32 C33 C28 120.6(2) . . ?
C32 C33 H33 119.7 . . ?
H34A C34 H34B 108.3 . . ?
C35 C34 H34A 109.9 . . ?
C35 C34 H34B 109.9 . . ?
N4 C34 H34A 109.9 . . ?
N4 C34 H34B 109.9 . . ?
N4 C34 C35 109.05(15) . . ?
C34 C35 H35A 108.3 . . ?
C34 C35 H35B 108.3 . . ?
H35A C35 H35B 107.4 . . ?
C36 C35 C34 116.09(16) . . ?
C36 C35 H35A 108.3 . . ?
C36 C35 H35B 108.3 . . ?
C37 C36 C35 119.76(18) . . ?
C41 C36 C35 121.97(19) . . ?
C41 C36 C37 118.09(19) . . ?
C36 C37 H37 119.4 . . ?
C38 C37 C36 121.2(2) . . ?
C38 C37 H37 119.4 . . ?
C37 C38 H38 120.1 . . ?
C39 C38 C37 119.8(2) . . ?
C39 C38 H38 120.1 . . ?
C38 C39 H39 120.2 . . ?
C40 C39 C38 119.6(2) . . ?
C40 C39 H39 120.2 . . ?
C39 C40 H40 119.7 . . ?
C39 C40 C41 120.6(2) . . ?
C41 C40 H40 119.7 . . ?
C36 C41 C40 120.7(2) . . ?
C36 C41 H41 119.7 . . ?
C40 C41 H41 119.7 . . ?
C1 Ir1 C22 90.17(6) . . ?
C1 Ir1 N3 172.39(7) . . ?
C1 Ir1 N4 94.61(7) . . ?
C1 Ir1 O1 94.77(6) . . ?
C1 Ir1 O3 91.08(6) . . ?
C1 Ir1 O4 90.21(6) . . ?
N3 Ir1 C22 92.23(6) . . ?
N4 Ir1 C22 137.33(6) . . ?
N4 Ir1 N3 88.51(6) . . ?
O1 Ir1 C22 139.34(6) . . ?
O1 Ir1 N3 78.74(5) . . ?
O1 Ir1 N4 82.51(6) . . ?
O1 Ir1 O4 107.39(5) . . ?
O3 Ir1 C22 32.25(6) . . ?
O3 Ir1 N3 94.81(5) . . ?
O3 Ir1 N4 105.18(6) . . ?
O3 Ir1 O1 169.97(5) . . ?
O3 Ir1 O4 64.37(5) . . ?
O4 Ir1 C22 32.13(6) . . ?
O4 Ir1 N3 88.00(5) . . ?
O4 Ir1 N4 168.63(6) . . ?
C1 N1 C2 111.22(16) . . ?
C1 N1 C4 126.74(15) . . ?
C2 N1 C4 121.40(16) . . ?
C1 N2 C3 111.06(16) . . ?
C1 N2 C13 127.08(15) . . ?
C3 N2 C13 121.86(16) . . ?
C24 N3 C26 120.87(15) . . ?
C24 N3 Ir1 114.44(12) . . ?
C26 N3 Ir1 124.62(11) . . ?
C34 N4 Ir1 116.94(11) . . ?
C34 N4 H4A 105.0(16) . . ?
C34 N4 H4B 107.3(16) . . ?
Ir1 N4 H4A 107.7(16) . . ?
Ir1 N4 H4B 109.0(16) . . ?
H4A N4 H4B 111(2) . . ?
C23 O1 Ir1 115.42(11) . . ?
C22 O3 Ir1 93.10(11) . . ?
C22 O4 Ir1 92.08(11) . . ?
H42A C42 H42B 108.0 . . ?
Cl1 C42 H42A 109.4 . . ?
Cl1 C42 H42B 109.4 . . ?
Cl2 C42 H42A 109.4 . . ?
Cl2 C42 H42B 109.4 . . ?
Cl2 C42 Cl1 111.21(12) . . ?

loop_
_geom_hbond_atom_site_label_D
_geom_hbond_atom_site_label_H
_geom_hbond_atom_site_label_A
_geom_hbond_distance_DH
_geom_hbond_distance_HA
_geom_hbond_distance_DA
_geom_hbond_angle_DHA
_geom_hbond_site_symmetry_A
N4 H4A O2 0.87(2) 2.02(2) 2.851(2) 159(2) 3_666

loop_
_geom_torsion_atom_site_label_1
_geom_torsion_atom_site_label_2
_geom_torsion_atom_site_label_3
_geom_torsion_atom_site_label_4
_geom_torsion
_geom_torsion_site_symmetry_1
_geom_torsion_site_symmetry_2
_geom_torsion_site_symmetry_3
_geom_torsion_site_symmetry_4
_geom_torsion_publ_flag
C2 C3 N2 C1 0.0(2) . . . . ?
C2 C3 N2 C13 -179.09(18) . . . . ?
C3 C2 N1 C1 -0.4(2) . . . . ?
C3 C2 N1 C4 171.12(18) . . . . ?
C4 C5 C6 C7 1.0(3) . . . . ?
C5 C4 C9 C8 4.3(3) . . . . ?
C5 C4 C9 C12 -173.32(18) . . . . ?
C5 C4 N1 C1 -95.4(2) . . . . ?
C5 C4 N1 C2 94.6(2) . . . . ?
C5 C6 C7 C8 1.4(3) . . . . ?
C5 C6 C7 C11 179.7(2) . . . . ?
C6 C7 C8 C9 -1.1(3) . . . . ?
C7 C8 C9 C4 -1.7(3) . . . . ?
C7 C8 C9 C12 175.99(18) . . . . ?
C9 C4 C5 C6 -4.0(3) . . . . ?
C9 C4 C5 C10 173.59(18) . . . . ?
C9 C4 N1 C1 89.3(2) . . . . ?
C9 C4 N1 C2 -80.8(2) . . . . ?
C10 C5 C6 C7 -176.6(2) . . . . ?
C11 C7 C8 C9 -179.4(2) . . . . ?
C13 C14 C15 C16 -1.0(3) . . . . ?
C14 C13 C18 C17 -6.2(3) . . . . ?
C14 C13 C18 C21 172.82(17) . . . . ?
C14 C13 N2 C1 97.1(2) . . . . ?
C14 C13 N2 C3 -84.0(2) . . . . ?
C14 C15 C16 C17 -3.1(3) . . . . ?
C14 C15 C16 C20 178.09(19) . . . . ?
C15 C16 C17 C18 2.6(3) . . . . ?
C16 C17 C18 C13 1.9(3) . . . . ?
C16 C17 C18 C21 -177.17(18) . . . . ?
C18 C13 C14 C15 5.8(3) . . . . ?
C18 C13 C14 C19 -172.33(17) . . . . ?
C18 C13 N2 C1 -86.9(2) . . . . ?
C18 C13 N2 C3 92.0(2) . . . . ?
C19 C14 C15 C16 177.12(18) . . . . ?
C20 C16 C17 C18 -178.57(19) . . . . ?
C23 C24 N3 C26 -179.44(15) . . . . ?
C23 C24 N3 Ir1 3.58(19) . . . . ?
C24 C23 O1 Ir1 -0.35(19) . . . . ?
C25 C24 N3 C26 -1.1(3) . . . . ?
C25 C24 N3 Ir1 -178.06(15) . . . . ?
C26 C27 C28 C29 87.1(2) . . . . ?
C26 C27 C28 C33 -91.8(2) . . . . ?
C27 C26 N3 C24 -77.5(2) . . . . ?
C27 C26 N3 Ir1 99.18(16) . . . . ?
C27 C28 C29 C30 -177.9(2) . . . . ?
C27 C28 C33 C32 179.81(19) . . . . ?
C28 C29 C30 C31 -2.0(4) . . . . ?
C29 C28 C33 C32 0.9(3) . . . . ?
C29 C30 C31 C32 1.1(4) . . . . ?
C30 C31 C32 C33 0.8(4) . . . . ?
C31 C32 C33 C28 -1.8(3) . . . . ?
C33 C28 C29 C30 1.0(3) . . . . ?
C34 C35 C36 C37 -136.18(19) . . . . ?
C34 C35 C36 C41 48.9(3) . . . . ?
C35 C34 N4 Ir1 175.18(12) . . . . ?
C35 C36 C37 C38 -174.7(2) . . . . ?
C35 C36 C41 C40 175.5(2) . . . . ?
C36 C37 C38 C39 -1.2(3) . . . . ?
C37 C36 C41 C40 0.5(3) . . . . ?
C37 C38 C39 C40 0.9(4) . . . . ?
C38 C39 C40 C41 0.1(4) . . . . ?
C39 C40 C41 C36 -0.8(4) . . . . ?
C41 C36 C37 C38 0.5(3) . . . . ?
Ir1 C1 N1 C2 -177.83(14) . . . . ?
Ir1 C1 N1 C4 11.3(3) . . . . ?
Ir1 C1 N2 C3 178.10(14) . . . . ?
Ir1 C1 N2 C13 -2.9(3) . . . . ?
N1 C1 N2 C3 -0.2(2) . . . . ?
N1 C1 N2 C13 178.82(17) . . . . ?
N1 C2 C3 N2 0.2(2) . . . . ?
N1 C4 C5 C6 -179.14(17) . . . . ?
N1 C4 C5 C10 -1.6(3) . . . . ?
N1 C4 C9 C8 179.61(16) . . . . ?
N1 C4 C9 C12 2.0(3) . . . . ?
N2 C1 N1 C2 0.3(2) . . . . ?
N2 C1 N1 C4 -170.58(17) . . . . ?
N2 C13 C14 C15 -178.45(16) . . . . ?
N2 C13 C14 C19 3.5(3) . . . . ?
N2 C13 C18 C17 178.03(16) . . . . ?
N2 C13 C18 C21 -2.9(3) . . . . ?
N3 C26 C27 C28 178.51(15) . . . . ?
N4 C34 C35 C36 -171.42(16) . . . . ?
O1 C23 C24 C25 179.23(16) . . . . ?
O1 C23 C24 N3 -2.2(2) . . . . ?
O2 C23 C24 C25 -2.5(3) . . . . ?
O2 C23 C24 N3 176.01(16) . . . . ?
O2 C23 O1 Ir1 -178.51(14) . . . . ?
O3 C22 O4 Ir1 -1.61(14) . . . . ?
O4 C22 O3 Ir1 1.64(14) . . . . ?
O5 C22 O3 Ir1 -178.31(17) . . . . ?
O5 C22 O4 Ir1 178.33(18) . . . . ?

_iucr_refine_instructions_details 
;

    sbd1805.res created by SHELXL-2014/7

TITL sbd1805_a.res in P2(1)/n
REM Old TITL sbd1805 in P2(1)/n
REM SHELXT solution in P2(1)/n
REM R1 0.076, Rweak 0.003, Alpha 0.025, Orientation as input
REM Formula found by SHELXT: C40 N9 O6 Ir
CELL 0.71073 14.0857 11.9965 24.9643 90 97.675 90
ZERR 4 0.0001 0.0001 0.0002 0 0.001 0
LATT 1
SYMM 0.5-X,0.5+Y,0.5-Z
SFAC C H Cl Ir N O
UNIT 168 196 8 4 16 20
EQIV $1 1-X,1-Y,1-Z
 
L.S. 50
PLAN  20
SIZE 0.09 0.139 0.151
HTAB N4 O2_$1
list 4
BOND $H
CONF
fmap 2 53
acta
REM <olex2.extras>
REM <HklSrc "%.\\sbd1805.hkl">
REM </olex2.extras>
 
WGHT    0.014500    3.050100
FVAR       0.24299
C1    1    0.300214    0.436435    0.651804    11.00000    0.01532    0.01290 =
         0.01278    0.00063    0.00348   -0.00108
C2    1    0.215283    0.522211    0.711524    11.00000    0.02092    0.02981 =
         0.02276   -0.00855    0.00992    0.00386
AFIX  43
H2    2    0.200723    0.556634    0.742798    11.00000   -1.20000
AFIX   0
C3    1    0.154504    0.500588    0.666812    11.00000    0.01692    0.02944 =
         0.02531   -0.00662    0.00916    0.00461
AFIX  43
H3    2    0.089497    0.517471    0.661127    11.00000   -1.20000
AFIX   0
C4    1    0.390183    0.506688    0.738920    11.00000    0.01761    0.02331 =
         0.01148   -0.00496    0.00364    0.00154
C5    1    0.423443    0.430720    0.779330    11.00000    0.02753    0.02376 =
         0.01530   -0.00035    0.00724    0.00031
C6    1    0.505529    0.459079    0.814073    11.00000    0.03305    0.03005 =
         0.01421    0.00269   -0.00008    0.00565
AFIX  43
H6    2    0.529412    0.408901    0.840933    11.00000   -1.20000
AFIX   0
C7    1    0.553096    0.559548    0.810114    11.00000    0.02527    0.03159 =
         0.01852   -0.00733   -0.00165    0.00442
C8    1    0.515269    0.634161    0.770679    11.00000    0.02354    0.02260 =
         0.02023   -0.00721    0.00268   -0.00007
AFIX  43
H8    2    0.545777    0.702279    0.767953    11.00000   -1.20000
AFIX   0
C9    1    0.433287    0.610836    0.735012    11.00000    0.02143    0.01938 =
         0.01380   -0.00453    0.00366    0.00436
C10   1    0.371691    0.323407    0.787452    11.00000    0.04395    0.03096 =
         0.02094    0.00499    0.01028   -0.00754
AFIX 137
H10A  2    0.305789    0.330132    0.771981    11.00000   -1.50000
H10B  2    0.375245    0.308161    0.825418    11.00000   -1.50000
H10C  2    0.401058    0.263542    0.770132    11.00000   -1.50000
AFIX   0
C11   1    0.641453    0.588201    0.848375    11.00000    0.03456    0.04563 =
         0.03340   -0.00634   -0.01119    0.00180
AFIX 137
H11A  2    0.696117    0.552708    0.836572    11.00000   -1.50000
H11B  2    0.634099    0.562663    0.884032    11.00000   -1.50000
H11C  2    0.650541    0.667522    0.848943    11.00000   -1.50000
AFIX   0
C12   1    0.391905    0.699073    0.695199    11.00000    0.02982    0.01987 =
         0.02821   -0.00126    0.00265    0.00601
AFIX 137
H12A  2    0.357916    0.663774    0.663831    11.00000   -1.50000
H12B  2    0.442859    0.743774    0.684702    11.00000   -1.50000
H12C  2    0.348707    0.745606    0.711825    11.00000   -1.50000
AFIX   0
C13   1    0.162440    0.414713    0.577314    11.00000    0.01112    0.01925 =
         0.01758   -0.00171    0.00206    0.00089
C14   1    0.114863    0.312552    0.571898    11.00000    0.01185    0.02024 =
         0.02219   -0.00191    0.00487    0.00059
C15   1    0.075028    0.280335    0.520211    11.00000    0.01577    0.02325 =
         0.02737   -0.00743    0.00158   -0.00046
AFIX  43
H15   2    0.043806    0.212027    0.515513    11.00000   -1.20000
AFIX   0
C16   1    0.080710    0.347846    0.475253    11.00000    0.01666    0.03558 =
         0.01916   -0.00408   -0.00095    0.00682
C17   1    0.123050    0.451085    0.483003    11.00000    0.01870    0.03287 =
         0.02163    0.00615    0.00263    0.00556
AFIX  43
H17   2    0.124694    0.497648    0.453356    11.00000   -1.20000
AFIX   0
C18   1    0.163577    0.487984    0.533999    11.00000    0.01350    0.02132 =
         0.02345    0.00188    0.00209    0.00340
C19   1    0.103831    0.240835    0.620059    11.00000    0.02243    0.02293 =
         0.02678    0.00293    0.00826   -0.00198
AFIX 137
H19A  2    0.165971    0.220149    0.637879    11.00000   -1.50000
H19B  2    0.068358    0.174904    0.608357    11.00000   -1.50000
H19C  2    0.070120    0.281652    0.644698    11.00000   -1.50000
AFIX   0
C20   1    0.039599    0.309413    0.419408    11.00000    0.03138    0.05326 =
         0.02463   -0.00956   -0.00475    0.00799
AFIX 137
H20A  2    0.050048    0.230757    0.416198    11.00000   -1.50000
H20B  2    0.070499    0.348443    0.392954    11.00000   -1.50000
H20C  2   -0.027910    0.324581    0.413535    11.00000   -1.50000
AFIX   0
C21   1    0.204565    0.603709    0.540031    11.00000    0.02305    0.02099 =
         0.04161    0.00689    0.00582    0.00176
AFIX 137
H21A  2    0.153470    0.657221    0.535079    11.00000   -1.50000
H21B  2    0.246720    0.615664    0.513372    11.00000   -1.50000
H21C  2    0.239679    0.612142    0.575492    11.00000   -1.50000
AFIX   0
C22   1    0.364701    0.180020    0.655887    11.00000    0.01921    0.01658 =
         0.01585    0.00218    0.00779    0.00055
C23   1    0.414551    0.416382    0.505100    11.00000    0.01282    0.01413 =
         0.01329   -0.00060    0.00183   -0.00279
C24   1    0.485943    0.322137    0.518008    11.00000    0.01399    0.01332 =
         0.01404   -0.00107    0.00450   -0.00161
C25   1    0.539333    0.283322    0.473768    11.00000    0.02372    0.02006 =
         0.01858    0.00042    0.01043    0.00293
AFIX 137
H25A  2    0.574091    0.344663    0.461152    11.00000   -1.50000
H25B  2    0.494887    0.254735    0.444488    11.00000   -1.50000
H25C  2    0.583390    0.225581    0.487185    11.00000   -1.50000
AFIX   0
C26   1    0.562036    0.196021    0.585230    11.00000    0.01486    0.01411 =
         0.01744   -0.00089    0.00138    0.00307
AFIX  23
H26A  2    0.574748    0.196303    0.624387    11.00000   -1.20000
H26B  2    0.622173    0.208555    0.571250    11.00000   -1.20000
AFIX   0
C27   1    0.521294    0.082506    0.565843    11.00000    0.01928    0.01310 =
         0.02180   -0.00121    0.00040    0.00152
AFIX  23
H27A  2    0.461990    0.069211    0.580589    11.00000   -1.20000
H27B  2    0.506977    0.082974    0.526743    11.00000   -1.20000
AFIX   0
C28   1    0.591077   -0.010175    0.583105    11.00000    0.02125    0.01091 =
         0.02151   -0.00130    0.00018   -0.00074
C29   1    0.591365   -0.059819    0.633379    11.00000    0.03394    0.01899 =
         0.02261    0.00011    0.00636    0.00060
AFIX  43
H29   2    0.547111   -0.037309    0.655704    11.00000   -1.20000
AFIX   0
C30   1    0.657055   -0.142641    0.650565    11.00000    0.04249    0.02282 =
         0.03397    0.01150    0.00221    0.00100
AFIX  43
H30   2    0.657960   -0.173713    0.684760    11.00000   -1.20000
AFIX   0
C31   1    0.721016   -0.179099    0.617174    11.00000    0.02999    0.01952 =
         0.05207    0.01029    0.00076    0.00534
AFIX  43
H31   2    0.764310   -0.235550    0.628551    11.00000   -1.20000
AFIX   0
C32   1    0.720646   -0.131472    0.566660    11.00000    0.02386    0.02457 =
         0.04240   -0.00175    0.00862    0.00464
AFIX  43
H32   2    0.763185   -0.156528    0.543846    11.00000   -1.20000
AFIX   0
C33   1    0.656750   -0.046282    0.550063    11.00000    0.02435    0.01994 =
         0.02510    0.00183    0.00463    0.00115
AFIX  43
H33   2    0.657940   -0.013078    0.516496    11.00000   -1.20000
AFIX   0
C34   1    0.593520    0.459992    0.663827    11.00000    0.01529    0.01537 =
         0.01800    0.00130   -0.00114   -0.00197
AFIX  23
H34A  2    0.623013    0.398526    0.646936    11.00000   -1.20000
H34B  2    0.582954    0.436984    0.699809    11.00000   -1.20000
AFIX   0
C35   1    0.659447    0.561646    0.667418    11.00000    0.01666    0.01684 =
         0.01878   -0.00031   -0.00069   -0.00164
AFIX  23
H35A  2    0.659754    0.591005    0.631238    11.00000   -1.20000
H35B  2    0.632319    0.618574    0.688423    11.00000   -1.20000
AFIX   0
C36   1    0.761533    0.542099    0.691991    11.00000    0.01598    0.02121 =
         0.01782    0.00473    0.00135   -0.00314
C37   1    0.806584    0.617895    0.729132    11.00000    0.02309    0.03663 =
         0.01892   -0.00139   -0.00076   -0.00674
AFIX  43
H37   2    0.771524    0.676762    0.740746    11.00000   -1.20000
AFIX   0
C38   1    0.902909    0.607379    0.749214    11.00000    0.02288    0.06906 =
         0.02022    0.00301   -0.00311   -0.01435
AFIX  43
H38   2    0.932203    0.659630    0.773536    11.00000   -1.20000
AFIX   0
C39   1    0.954993    0.519267    0.732997    11.00000    0.01531    0.07560 =
         0.03119    0.02428    0.00066   -0.00152
AFIX  43
H39   2    1.019344    0.511224    0.746680    11.00000   -1.20000
AFIX   0
C40   1    0.911284    0.443261    0.696455    11.00000    0.02053    0.04015 =
         0.06056    0.01754    0.01551    0.00647
AFIX  43
H40   2    0.946325    0.383667    0.685540    11.00000   -1.20000
AFIX   0
C41   1    0.815395    0.454758    0.675755    11.00000    0.02236    0.02604 =
         0.04401   -0.00176    0.00884   -0.00225
AFIX  43
H41   2    0.786964    0.403317    0.650722    11.00000   -1.20000
AFIX   0
IR1   4    0.401539    0.361620    0.614936    11.00000    0.01052    0.01154 =
         0.00929    0.00045    0.00260    0.00029
N1    5    0.304688    0.483027    0.702031    11.00000    0.01553    0.02105 =
         0.01446   -0.00345    0.00491    0.00132
N2    5    0.206390    0.448308    0.630484    11.00000    0.01491    0.01962 =
         0.01594   -0.00408    0.00437    0.00144
N3    5    0.494607    0.286547    0.567033    11.00000    0.01108    0.01147 =
         0.01423   -0.00030    0.00334   -0.00084
N4    5    0.500818    0.489328    0.631405    11.00000    0.01418    0.01361 =
         0.01246   -0.00073    0.00304    0.00023
 
H4A   2    0.515793    0.513174    0.600673    11.00000    0.02418
H4B   2    0.475315    0.542346    0.648464    11.00000    0.02480
O1    6    0.368883    0.447260    0.543614    11.00000    0.01318    0.01572 =
         0.01187    0.00219    0.00354    0.00181
O2    6    0.405234    0.460083    0.459975    11.00000    0.01838    0.02136 =
         0.01292    0.00350    0.00343    0.00027
O3    6    0.430545    0.252520    0.677357    11.00000    0.01923    0.01709 =
         0.01182    0.00348    0.00148    0.00039
O4    6    0.322502    0.216524    0.608501    11.00000    0.01563    0.01426 =
         0.01430    0.00153    0.00270   -0.00211
O5    6    0.346004    0.092069    0.677162    11.00000    0.03586    0.02010 =
         0.02161    0.00766    0.00579   -0.00486
C42   1    0.209694   -0.013861    0.586069    11.00000    0.02620    0.02306 =
         0.03761   -0.00528    0.00198    0.00073
AFIX  23
H42A  2    0.190852   -0.009227    0.621983    11.00000   -1.20000
H42B  2    0.236138    0.057723    0.577681    11.00000   -1.20000
AFIX   0
CL1   3    0.298064   -0.117962    0.585223    11.00000    0.04250    0.02620 =
         0.04468   -0.00147    0.01071    0.00984
CL2   3    0.108720   -0.042890    0.539089    11.00000    0.05077    0.04286 =
         0.10331   -0.01966   -0.03591   -0.00218
HKLF 4
 
REM  sbd1805_a.res in P2(1)/n
REM R1 =  0.0219 for   11691 Fo > 4sig(Fo)  and  0.0289 for all   13379 data
REM    502 parameters refined using      0 restraints
 
END  
     
WGHT      0.0145      3.0505 

REM Highest difference peak  0.932,  deepest hole -0.640,  1-sigma level  0.094
Q1    1   0.3431  0.3624  0.5996  11.00000  0.05    0.93
Q2    1   0.4568  0.3585  0.6254  11.00000  0.05    0.89
Q3    1   0.4057  0.2985  0.6163  11.00000  0.05    0.77
Q4    1   0.3961  0.4394  0.6183  11.00000  0.05    0.68
Q5    1   0.2986  0.1400  0.6601  11.00000  0.05    0.61
Q6    1   0.6254 -0.0975  0.6401  11.00000  0.05    0.50
Q7    1   0.4339  0.3560  0.5798  11.00000  0.05    0.48
Q8    1   0.3547  0.4242  0.6425  11.00000  0.05    0.48
Q9    1   0.7085  0.5525  0.6792  11.00000  0.05    0.47
Q10   1   0.5553  0.0408  0.5784  11.00000  0.05    0.46
Q11   1   0.4038  0.5599  0.7410  11.00000  0.05    0.44
Q12   1   0.4201  0.4787  0.7569  11.00000  0.05    0.44
Q13   1   0.0844  0.4033  0.4810  11.00000  0.05    0.44
Q14   1   0.1198 -0.0936  0.5589  11.00000  0.05    0.43
Q15   1   0.5423  0.1419  0.5721  11.00000  0.05    0.43
Q16   1   0.1778  0.5407  0.5385  11.00000  0.05    0.42
Q17   1   0.3696  0.3209  0.6428  11.00000  0.05    0.42
Q18   1   0.1346  0.3652  0.5788  11.00000  0.05    0.42
Q19   1   0.1610  0.4648  0.5592  11.00000  0.05    0.41
Q20   1   0.1194  0.2840  0.5405  11.00000  0.05    0.40

  REM The information below was added by Olex2.
  REM
  REM R1 = 0.0219 for 11691 Fo > 4sig(Fo) and 0.0289 for all 65355 data
  REM n/a parameters refined using n/a restraints
  REM Highest difference peak 0.93, deepest hole -0.64
  REM Mean Shift 0, Max Shift 0.008.

  REM +++ Tabular Listing of Refinement Information +++
  REM R1_all = 0.0289
  REM R1_gt = 0.0219
  REM wR_ref = 0.0465
  REM GOOF = 1.043
  REM Shift_max = 0.008
  REM Shift_mean = 0
  REM Reflections_all = 65355
  REM Reflections_gt = 11691
  REM Parameters = n/a
  REM Hole = -0.64
  REM Peak = 0.93
  REM Flack = n/a

  
;
_olex2_date_sample_data_collection 2018-09-13
_olex2_date_sample_submission    2018-09-04
_olex2_exptl_crystal_mounting_method 'oil on micromount'
_olex2_submission_original_sample_id 'BT 2AP'
_olex2_submission_special_instructions 'No special instructions were received'
_oxdiff_exptl_absorpt_empirical_details 
;
Empirical correction (ABSPACK) includes:
- Absorption correction using spherical harmonics
- Frame scaling
;
_oxdiff_exptl_absorpt_empirical_full_max 1.125
_oxdiff_exptl_absorpt_empirical_full_min 0.916
